# Supplementary material for: Resection vs. Ligation vs. Preservation of the Thoracic Duct During Esophagectomy for Cancer: A Systematic Review and Meta-Analysis
Source: Cancers (Basel). 2025 Mar 13;17(6):967. doi: 10.3390/cancers17060967 (PMC11940447; doi:10.3390/cancers17060967)
Supplement: Supplementary file 1 [file cancers-17-00967-s001.zip]

Archive with 3 entries (3 files):
- Supplementary File S1. PRISMA_2020_checklist_final.pdf
- Supplementary File S2. Search strategy.pdf
- Supplementary File S3. GRADE_final.pdf
